# Supplementary material for: Clinical and laboratory presentation of first-time antenatal care visits of pregnant women in Ghana, a hospital-based study
Source: PLoS One. 2023 Jan 4;18(1):e0280031. doi: 10.1371/journal.pone.0280031 (PMC9812315; doi:10.1371/journal.pone.0280031)
Supplement: S1 Dataset — (XLSX) [file pone.0280031.s001.xlsx]

## Sheet: Sheet1
Patient	age	HBsAg	blood pressure mmHg	weight kg	Heamoglobin g/dl	sickling	heamoglobin electrophoresis	syphilis	HIV	urine protien	urine glucose	G6PD status	HCV	malaria
1	32	negative	100/50	71	8.1	negative	AA	negative	negative	negative	negative	normal	negative	negative
2	36	negative	100/50	81	8.1	negative	AA	negative	negative	positive	negative	normal	negative	negative
3	16	negative	100/50	53	9.4	negative	AA	negative	negative	negative	negative	normal	negative	negative
4	25	negative	100/60	89	5.8	negative	AA	negative	negative	negative	negative	normal	negative	negative
5	20	negative	90/60	50	8.7	negative	AA	negative	negative	negative	negative	normal	negative	negative
6	30	negative	110/60	63	11.4	negative	AA	negative	negative	trace	negative	normal	negative	negative
7	36	negative	110/70	89	10.7	negative	AA	negative	negative	negative	negative	normal	negative	negative
8	30	negative	110/70	78	12	negative	AA	negative	negative	negative	negative	normal	negative	negative
9	29	negative	100/60	67	11.8	positive	AS	negative	negative	negative	negative	normal	negative	negative
10	17	negative	100/60	56	6.8	negative	AA	negative	negative	negative	negative	normal	negative	negative
11	29	negative	120/80	75	12.1	negative	AA	negative	negative	negative	negative	normal	negative	negative
12	35	negative	110/60	80	8.4	negative	AA	negative	negative	negative	negative	normal	negative	negative
13	19	negative	100/60	62	11.6	negative	AA	negative	positive	negative	negative	normal	negative	negative
14	30	negative	120/20	79	10.8	negative	AA	negative	negative	negative	negative	normal	negative	negative
15	19	negative	110/90	64	9.5	negative	AA	negative	negative	negative	negative	normal	negative	negative
16	25	negative	100/60	52	9.9	positive	SC	negative	negative	negative	negative	normal	negative	negative
17	39	negative	110/80	52	11.3	positive	AC	negative	negative	negative	negative	normal	negative	negative
18	26	negative	90/60	70	7.3	positive	AS	negative	negative	negative	negative	normal	negative	negative
19	24	negative	90/60	58	9.4	negative	AA	negative	negative	trace	negative	normal	negative	negative
20	34	negative	90/50	70	10.9	negative	AA	negative	negative	negative	negative	full defect	negative	negative
21	30	positive	100/70	70	11.3	negative	AA	negative	negative	negative	negative	normal	negative	negative
22	32	negative	110/60	70	8.4	negative	AA	negative	negative	negative	negative	normal	negative	negative
23	19	negative	90/60	50	9.8	negative	AA	negative	negative	negative	negative	normal	negative	negative
24	29	negative	110/70	66	9.8	negative	AA	negative	negative	negative	negative	normal	negative	negative
25	35	negative	110/60	62	9.5	positive	AC	negative	negative	trace	negative	normal	negative	negative
26	18	negative	100/60	60	7.4	negative	AA	negative	negative	negative	negative	normal	negative	positive
27	28	negative	120/60	59	8.6	positive	AS	negative	negative	negative	negative	normal	negative	negative
28	23	negative	100/50	54	10.2	negative	AA	negative	positive	trace	negative	normal	negative	negative
29	28	negative	120/60	104	7.9	negative	AA	negative	negative	positive	trace	full defect	negative	negative
30	31	negative	100/60	92	12	negative	AA	negative	negative	negative	negative	normal	negative	negative
31	22	negative	90/50	59	6.3	negative	AA	negative	negative	negative	negative	normal	negative	negative
32	33	negative	110/60	64	9.9	negative	AA	negative	negative	negative	negative	normal	negative	negative
33	15	positive	120/80	55	11	negative	AA	negative	negative	negative	negative	normal	negative	negative
34	27	positive	90/60	78	9	negative	AA	negative	positive	negative	negative	normal	negative	negative
35	26	negative	100/70	74	11.2	negative	AA	negative	negative	negative	negative	normal	negative	negative
36	28	negative	100/70	75	11.7	positive	AC	negative	negative	negative	negative	normal	negative	negative
37	23	negative	90/60	55	10.1	negative	AA	negative	negative	negative	negative	normal	negative	positive
38	22	negative	100/70	60	9	negative	AA	negative	negative	negative	negative	normal	negative	negative
39	30	negative	110/60	58	10.6	negative	AA	negative	negative	negative	negative	normal	negative	negative
40	25	negative	90/60	65	7.5	positive	AS	negative	negative	negative	negative	normal	negative	negative
41	31	negative	120/60	78	12	negative	AA	positive	negative	negative	negative	normal	positive	negative
42	27	negative	110/80	64	11.5	negative	AA	negative	negative	negative	negative	normal	negative	negative
43	34	negative	110/70	90	9.7	negative	AA	negative	negative	negative	negative	normal	negative	negative
44	39	negative	120/70	86	11.6	negative	AA	negative	negative	trace	negative	normal	negative	negative
45	29	negative	90/50	61	10.6	positive	AS	negative	negative	negative	negative	normal	negative	negative
46	45	negative	130/80	90	9.9	negative	AA	negative	negative	negative	negative	normal	positive	negative
47	14	negative	110/60	45	8.5	negative	AA	negative	negative	negative	negative	partial defect	negative	negative
48	41	negative	104/55	85	13.6	negative	AA	negative	negative	negative	negative	partial defect	negative	negative
49	46	negative	100/70	72	10.1	negative	AA	negative	negative	trace	negative	partial defect	negative	negative
50	29	negative	100/70	61	10.2	positive	AC	negative	negative	negative	negative	normal	negative	negative
51	21	negative	110/60	84	9.9	negative	AA	negative	negative	negative	negative	normal	negative	negative
52	28	negative	100/50	65	9.4	negative	AA	negative	negative	trace	negative	normal	negative	negative
53	20	negative	110/60	68	12.2	negative	AA	negative	negative	negative	negative	normal	negative	negative
54	27	negative	100/60	52	9.4	negative	AA	negative	negative	negative	negative	normal	negative	negative
55	32	negative	110/60	67	13	negative	AA	negative	negative	negative	negative	normal	negative	negative
56	30	negative	90/60	73	11.8	negative	AA	negative	negative	negative	negative	normal	negative	negative
57	26	negative	110/70	49	8.7	positive	AS	negative	negative	negative	negative	normal	negative	negative
58	24	negative	110/60	57	10.4	negative	AA	negative	negative	negative	negative	normal	negative	negative
59	30	negative	130/90	110	11	negative	AA	negative	negative	negative	negative	normal	negative	negative
60	21	negative	110/50	64	8.4	negative	AA	negative	negative	negative	negative	normal	negative	negative
61	17	negative	90/60	68	9.9	positive	AS	negative	negative	negative	negative	normal	negative	negative
62	30	negative	110/70	79	10.6	negative	AA	negative	negative	negative	negative	normal	negative	negative
63	27	negative	90/60	78	10.4	negative	AA	negative	negative	negative	negative	normal	negative	negative
64	30	negative	100/60	55	9.3	negative	AA	negative	negative	negative	negative	normal	negative	negative
65	16	negative	110/60	49	9.9	negative	AA	negative	negative	trace	negative	normal	negative	negative
66	22	negative	100/70	65	11.2	negative	AA	negative	negative	negative	negative	normal	negative	negative
67	35	negative	110/80	63	12.6	negative	AA	negative	negative	negative	negative	normal	negative	negative
68	28	negative	100/70	54	10.3	negative	AA	negative	negative	negative	negative	normal	negative	negative
69	34	negative	110/70	74	12.1	negative	AA	negative	negative	negative	negative	normal	negative	negative
70	21	negative	100/70	67	10.5	negative	AA	negative	negative	negative	negative	normal	negative	negative
71	22	negative	90/50	54	10.3	positive	AS	negative	negative	negative	negative	normal	negative	negative
72	25	negative	110/70	69	7.7	negative	AA	negative	negative	negative	negative	normal	positive	negative
73	35	negative	100/70	59	11	negative	AA	negative	negative	negative	negative	normal	negative	positive
74	21	negative	100/60	44	11.2	negative	AA	negative	negative	negative	negative	normal	negative	negative
75	21	negative	100/60	80	10.3	negative	AA	negative	negative	negative	negative	normal	negative	negative
76	33	negative	110/60	105	12.9	negative	AA	negative	negative	negative	negative	normal	negative	negative
77	20	positive	120/60	71	7.9	negative	AA	positive	negative	negative	negative	normal	negative	negative
78	34	negative	100/60	62	9	positive	AC	negative	negative	negative	negative	normal	negative	negative
79	22	negative	120/60	102	10.3	negative	AA	negative	negative	negative	negative	normal	negative	negative
80	42	negative	100/70	65	9.8	negative	AA	negative	negative	negative	negative	normal	negative	negative
81	20	negative	110/70	54	10	negative	AA	negative	negative	trace	negative	normal	negative	negative
82	27	negative	110/70	61	11.6	negative	AA	negative	negative	negative	negative	normal	negative	negative
83	23	positive	110/70	62	10	negative	AA	negative	negative	negative	negative	normal	negative	negative
84	28	negative	100/70	78	11.2	negative	AA	negative	negative	negative	negative	normal	negative	negative
85	18	negative	120/70	72	11.8	negative	AA	positive	negative	negative	negative	normal	negative	negative
86	16	negative	114/60	67	9.6	negative	AA	negative	negative	negative	negative	normal	negative	negative
87	23	negative	110/60	53	11.1	negative	AA	negative	negative	negative	negative	normal	negative	negative
88	40	negative	90/80	50	6.8	negative	AA	negative	negative	negative	negative	normal	negative	negative
89	31	negative	100/70	70	10.1	positive	AS	negative	negative	negative	negative	normal	negative	negative
90	25	negative	100/70	65	9.1	negative	AA	negative	negative	negative	negative	normal	negative	negative
91	26	positive	100/60	62	10.7	negative	AA	negative	negative	negative	negative	normal	negative	negative
92	37	negative	110/70	65	11	negative	AA	negative	negative	negative	negative	normal	negative	negative
93	27	negative	110/80	65	10.6	negative	AA	negative	negative	negative	negative	normal	negative	negative
94	30	negative	110/70	92	10.4	negative	AA	negative	negative	negative	negative	normal	negative	negative
95	34	negative	110/70	52	11.2	positive	AS	negative	negative	negative	negative	normal	negative	negative
96	40	negative	110/80	75	11.8	negative	AA	negative	negative	negative	negative	normal	negative	negative
97	28	positive	100/60	56	11.1	negative	AA	negative	negative	negative	negative	normal	negative	negative
98	31	negative	120/80	89	9.5	positive	AS	negative	negative	negative	negative	normal	negative	negative
99	27	negative	110/70	50	8.5	negative	AA	negative	negative	negative	negative	normal	negative	negative
100	21	negative	120/70	58	8.7	positive	AS	negative	negative	negative	negative	normal	negative	negative
101	31	negative	110/70	135	12	negative	AA	negative	negative	negative	negative	normal	positive	negative
102	21	negative	90/50	58	7.1	negative	AA	negative	negative	negative	negative	normal	negative	negative
103	30	negative	120/60	86	11.8	negative	AA	negative	negative	negative	negative	normal	negative	negative
104	25	negative	110/70	88	11	negative	AA	negative	negative	negative	negative	normal	negative	negative
105	38	negative	140/90	75	11.8	negative	AA	negative	negative	negative	negative	normal	negative	negative
106	25	negative	120/70	55	9	negative	AA	negative	negative	negative	negative	normal	negative	negative
107	19	negative	100/60	59	11.4	negative	AA	negative	negative	negative	negative	normal	negative	negative
108	33	negative	110/60	60	12.1	negative	AA	negative	negative	negative	negative	normal	positive	positive
109	22	negative	110/70	74	8.4	positive	AS	negative	positive	negative	negative	normal	negative	negative
110	22	positive	110/60	58	8.3	negative	AA	negative	negative	negative	negative	normal	positive	negative
111	38	negative	120/60	105	10.7	negative	AA	negative	negative	negative	negative	normal	positive	negative
112	24	negative	100/60	46	10.3	negative	AA	negative	negative	negative	negative	normal	negative	negative
113	39	negative	110/60	71	8.6	negative	AA	negative	negative	negative	negative	normal	negative	negative
114	29	positive	90/60	56	7.9	negative	AA	negative	negative	negative	negative	normal	negative	negative
115	20	negative	100/70	55	10.3	negative	AA	negative	negative	negative	negative	normal	negative	negative
116	17	negative	110/70	64	8.6	negative	AA	negative	negative	negative	negative	normal	negative	negative
117	34	negative	100/60	65	12.3	negative	AA	negative	negative	negative	negative	normal	negative	negative
118	32	negative	120/60	80	10.1	negative	AA	negative	negative	negative	negative	normal	negative	negative
119	29	negative	110/60	55	8.5	negative	AA	negative	negative	negative	negative	normal	negative	negative
120	33	negative	110/70	60	9	negative	AA	negative	positive	negative	negative	normal	negative	negative
121	32	negative	110/60	86	11.8	negative	AA	negative	negative	negative	negative	normal	negative	negative
122	19	negative	90/60	65	9.2	negative	AA	negative	negative	negative	negative	normal	negative	negative
123	28	negative	100/50	52	11.2	negative	AA	negative	negative	negative	negative	normal	negative	negative
124	16	negative	110/70	58	7.4	negative	AA	negative	negative	negative	negative	normal	negative	negative
125	30	negative	120/96	73	11.1	negative	AA	negative	negative	negative	negative	normal	negative	positive
126	17	negative	110/70	70	9.3	negative	AA	negative	negative	negative	negative	normal	negative	negative
127	22	negative	120/70	67	8.4	negative	AA	negative	negative	negative	negative	normal	negative	negative
128	17	negative	110/60	54	6.8	negative	AA	negative	negative	negative	negative	normal	negative	negative
129	23	negative	110/70	65	9.7	positive	AS	negative	negative	negative	negative	normal	negative	negative
130	22	negative	120/60	60	11.3	negative	AA	negative	negative	negative	negative	normal	negative	negative
131	30	negative	100/60	84	9.4	positive	AS	negative	negative	negative	negative	normal	negative	negative
132	23	negative	120/60	104	12.5	negative	AA	negative	negative	negative	negative	normal	negative	negative
133	22	negative	90/60	47	9.8	negative	AA	negative	negative	negative	negative	normal	negative	negative
134	18	negative	100/60	59	105	negative	AA	negative	negative	negative	negative	normal	negative	negative
135	34	negative	130/80	51	8.2	negative	AA	negative	negative	negative	negative	normal	negative	negative
136	23	negative	90/60	48	9.9	negative	AA	negative	negative	negative	negative	normal	negative	negative
137	37	negative	120/70	62	10	negative	AA	negative	negative	negative	negative	normal	negative	negative
138	33	negative	100/60	99	8.1	negative	AA	negative	negative	negative	negative	normal	negative	negative
139	32	negative	110/60	67	11.5	positive	AS	negative	negative	negative	negative	normal	negative	negative
140	24	negative	100/60	51	7.7	negative	AA	negative	negative	negative	negative	normal	negative	negative
141	16	negative	90/60	53	9	negative	AA	negative	negative	negative	negative	normal	negative	negative
142	34	negative	110/60	80	10.1	negative	AA	negative	negative	negative	negative	normal	negative	negative
143	31	negative	110/60	72	10.5	negative	AA	negative	negative	negative	negative	normal	negative	negative
144	39	negative	140/100	62	12.7	negative	AA	negative	negative	trace	negative	normal	negative	negative
145	22	negative	90/50	67	9.7	negative	AA	negative	negative	negative	negative	normal	negative	negative
146	23	negative	110/60	53	9.8	negative	AA	negative	negative	negative	negative	normal	negative	negative
147	22	negative	120/90	73	12.1	negative	AA	negative	negative	negative	negative	normal	negative	negative
148	26	negative	120/70	60	11.6	negative	AA	negative	negative	trace	negative	normal	negative	negative
149	31	negative	90/50	58	12	negative	AA	negative	negative	negative	negative	normal	negative	negative
150	29	negative	100/58	60	13.3	negative	AA	negative	negative	negative	negative	normal	negative	negative
151	28	negative	110/60	56	11.2	negative	AA	negative	negative	negative	negative	normal	negative	negative
152	36	negative	90/50	54	9.9	negative	AA	negative	negative	negative	negative	normal	negative	negative
153	14	negative	110/60	58	10	negative	AA	positive	negative	negative	negative	normal	negative	negative
154	27	negative	110/60	69	7.5	negative	AA	negative	negative	negative	negative	normal	negative	negative
155	16	negative	100/50	51	6.9	positive	AS	negative	negative	negative	negative	normal	negative	negative
156	29	negative	130/60	59	11	negative	AA	negative	negative	negative	negative	normal	negative	negative
157	38	negative	130/70	94	8.6	negative	AA	negative	negative	trace	negative	normal	negative	negative
158	28	negative	120/80	54	12.4	negative	AA	negative	negative	negative	negative	normal	negative	negative
159	16	negative	110/70	65	8.5	negative	AA	negative	negative	negative	negative	normal	positive	negative
160	34	negative	120/70	65	11.5	negative	AA	negative	negative	negative	negative	normal	negative	negative
161	35	negative	130/80	82	12.6	negative	AA	negative	negative	trace	negative	normal	negative	negative
162	28	negative	120/70	85	12.5	negative	AA	negative	negative	negative	negative	normal	negative	negative
163	30	negative	100/66	62	11.4	negative	AA	negative	negative	trace	negative	normal	negative	negative
164	20	negative	120/60	55	7.7	negative	AA	negative	negative	negative	negative	normal	negative	negative
165	31	negative	100/60	64	10.4	positive	AS	negative	negative	negative	negative	normal	negative	negative
166	33	negative	115/79	98	9.5	negative	AA	negative	negative	negative	negative	normal	negative	negative
167	46	negative	100/70	72	10.1	negative	AA	negative	negative	trace	negative	partial defect	negative	negative
168	28	negative	100/70	60	11.1	negative	AA	negative	negative	negative	negative	normal	negative	negative
169	27	negative	130/60	85	12.5	negative	AA	negative	negative	positive	trace	normal	negative	negative
170	30	negative	110/70	69	9.5	negative	AA	negative	negative	negative	negative	normal	negative	negative
171	32	negative	90/60	62	8.1	negative	AA	negative	negative	negative	negative	normal	negative	negative
172	38	negative	110/70	80	12.3	negative	AA	negative	negative	negative	negative	normal	negative	negative
173	38	negative	117/76	62	10	negative	AA	negative	negative	trace	negative	normal	negative	negative
174	27	negative	100/80	60	12	negative	AA	negative	negative	negative	negative	normal	negative	negative
175	38	negative	110/70	78	9.5	negative	AA	negative	negative	negative	negative	normal	negative	negative
176	24	negative	120/80	73	11.8	negative	AA	negative	negative	negative	negative	normal	negative	negative
177	29	negative	114/98	60	12.4	negative	AA	negative	negative	negative	negative	normal	negative	negative
178	36	negative	108/70	76	12.6	positive	AS	negative	negative	negative	negative	normal	negative	negative
179	31	negative	110/60	74	12.2	negative	AA	negative	negative	trace	negative	normal	negative	negative
180	26	negative	120/60	51	11.5	negative	AA	negative	negative	negative	negative	normal	negative	negative
181	25	negative	90/60	58	9.3	negative	AA	negative	negative	negative	negative	normal	negative	negative
182	31	negative	100/70	57	9.9	negative	AA	negative	negative	negative	negative	normal	negative	negative
183	27	negative	120/70	95	12.2	negative	AA	negative	negative	negative	negative	normal	negative	negative
184	25	negative	110/60	66	8.2	negative	AA	negative	negative	negative	negative	normal	negative	negative
185	27	negative	90/50	51	10.2	negative	AA	positive	negative	negative	negative	normal	negative	negative
186	23	negative	90/70	53	9.2	negative	AA	negative	negative	negative	negative	normal	negative	negative
187	32	negative	100/60	65	9.2	negative	AA	negative	negative	trace	negative	normal	negative	negative
188	31	negative	120/70	57	9.6	negative	AA	negative	negative	negative	negative	normal	negative	negative
189	23	negative	100/70	50	12.3	negative	AA	negative	negative	negative	negative	normal	negative	negative
190	30	negative	130/70	54	12	negative	AA	negative	negative	negative	negative	normal	negative	negative
191	28	negative	106/64	55	13.1	negative	AA	negative	negative	negative	negative	normal	negative	negative
192	36	positive	120/60	54	8.7	negative	AA	negative	negative	negative	positive	normal	negative	negative
193	24	negative	100/50	64	9.3	negative	AA	negative	negative	negative	negative	normal	negative	negative
194	27	negative	126/70	74	10.4	positive	AS	negative	negative	trace	negative	normal	negative	negative
195	29	negative	120/60	82	9.7	positive	AS	negative	negative	negative	negative	normal	negative	negative
196	30	negative	120/90	77	14.1	negative	AA	negative	negative	negative	negative	normal	negative	negative
197	33	negative	110/80	88	12.7	negative	AA	negative	negative	negative	negative	normal	negative	negative
198	22	negative	100/50	75	7.9	negative	AA	negative	negative	negative	negative	normal	negative	negative
199	22	negative	116/59	65	11.2	negative	AA	negative	negative	negative	negative	normal	negative	negative
200	28	negative	110/60	61	11	negative	AA	negative	negative	negative	negative	normal	negative	negative
201	27	negative	110/50	79	8.9	negative	AA	negative	negative	negative	negative	normal	negative	negative
202	34	negative	110/70	54	13.8	negative	AA	negative	negative	negative	negative	normal	negative	negative
203	25	negative	114/60	49	11.2	negative	AA	negative	negative	negative	negative	normal	negative	negative
204	29	positive	107/69	78	9.1	negative	AA	negative	negative	negative	negative	normal	negative	negative
205	19	negative	110/70	50	10.4	negative	AA	negative	negative	negative	negative	normal	negative	negative
206	34	negative	112/80	68	12.5	negative	AA	positive	negative	negative	negative	normal	negative	negative
207	34	negative	120/80	65	10.2	positive	AS	negative	negative	negative	negative	normal	negative	negative
208	34	negative	110/80	100	11.6	negative	AA	negative	negative	negative	negative	normal	negative	negative
209	27	negative	115/61	58	12.9	negative	AA	negative	negative	trace	negative	normal	negative	negative
210	32	negative	100/60	60	8.9	negative	AA	negative	negative	negative	negative	normal	negative	negative
211	21	negative	110/60	63	7.5	negative	AA	negative	negative	negative	negative	normal	negative	negative
212	30	negative	100/60	62	11	negative	AA	negative	negative	negative	negative	normal	negative	negative
213	26	negative	110/60	60	5.9	negative	AA	negative	negative	negative	negative	normal	negative	negative
214	23	negative	90/60	47	8.6	negative	AA	negative	negative	negative	negative	normal	negative	negative
215	28	negative	110/70	64	8.3	negative	AA	positive	negative	negative	negative	normal	negative	negative
216	30	negative	120/80	95	11.4	negative	AA	negative	negative	negative	negative	normal	negative	negative
217	24	negative	110/50	70	11.6	negative	AA	negative	negative	negative	negative	normal	negative	negative
218	27	negative	108/70	65	10.5	positive	AS	negative	negative	negative	negative	normal	negative	negative
219	31	negative	124/80	55	11.9	negative	AA	negative	negative	negative	negative	normal	negative	negative
220	19	negative	110/70	44	8.7	negative	AA	negative	negative	negative	negative	normal	negative	negative
221	26	negative	100/60	69	8.6	negative	AA	positive	negative	negative	negative	normal	negative	negative
222	22	negative	110/60	58	12.9	negative	AA	negative	negative	negative	negative	normal	negative	negative
223	40	negative	132/70	61	11.2	negative	AA	negative	negative	negative	negative	normal	negative	negative
224	17	negative	106/60	46	10.1	negative	AA	negative	negative	negative	negative	normal	negative	negative
225	33	negative	100/60	81	12.1	negative	AA	negative	negative	negative	negative	normal	negative	negative
226	27	negative	120/60	70	6.8	negative	AA	negative	negative	negative	negative	normal	negative	negative
227	23	negative	90/50	57	9.2	negative	AA	negative	negative	negative	negative	normal	negative	negative
228	26	negative	110/70	61	10.4	negative	AA	negative	negative	negative	negative	normal	negative	negative
229	35	negative	130/90	80	8.1	negative	AA	negative	negative	negative	negative	normal	negative	negative
230	23	negative	100/60	58	13.1	negative	AA	negative	negative	negative	negative	normal	negative	negative
231	27	negative	100/70	60	11.1	negative	AA	negative	negative	negative	negative	normal	negative	negative
232	30	negative	120/60	60	11.3	negative	AA	negative	negative	negative	negative	normal	negative	negative
233	31	negative	100/50	73	11.4	negative	AA	negative	negative	negative	negative	normal	negative	negative
234	26	negative	110/60	59	10	negative	AA	negative	negative	negative	negative	normal	negative	negative
235	27	negative	110/70	78	9.5	negative	AA	negative	negative	negative	negative	normal	positive	negative
236	27	negative	100/60	47	11.1	negative	AA	negative	negative	negative	negative	normal	negative	negative
237	25	negative	100/70	54	11.6	negative	AA	negative	negative	negative	negative	normal	negative	negative
238	27	negative	110/78	70	11.6	negative	AA	negative	negative	negative	negative	normal	negative	negative
239	39	negative	108/60	64	11.4	negative	AA	negative	negative	negative	negative	normal	negative	positive
240	30	negative	110/60	99	12.2	negative	AA	negative	negative	negative	negative	normal	negative	negative
241	29	negative	100/60	57	8.7	negative	AA	negative	negative	negative	negative	normal	negative	negative
242	27	negative	111/60	65	11.8	negative	AA	negative	negative	negative	negative	normal	negative	negative
243	25	negative	100/60	60	10.7	negative	AA	negative	negative	negative	negative	normal	negative	negative
244	25	negative	120/60	94	11.5	negative	AA	negative	negative	trace	negative	normal	negative	negative
245	17	negative	90/50	58	7.5	positive	AS	negative	negative	negative	negative	normal	negative	negative
246	40	negative	120/80	80	11.7	negative	AA	negative	negative	negative	negative	normal	negative	negative
247	42	negative	130/60	95	10.6	negative	AA	negative	negative	negative	negative	normal	negative	negative
248	31	negative	110/70	81	12.1	positive	AS	negative	negative	negative	negative	normal	negative	negative
249	23	negative	110/60	70	10.9	negative	AA	negative	negative	negative	negative	normal	negative	negative
250	39	negative	130/70	76	11	positive	AS	negative	negative	negative	negative	normal	negative	negative
